# Supplementary material for: Construction of boron-stereogenic compounds via enantioselective Cu-catalyzed desymmetric B–H bond insertion reaction
Source: Nat Commun. 2022 May 12;13:2624. doi: 10.1038/s41467-022-30287-7 (PMC9098526; doi:10.1038/s41467-022-30287-7)
Supplement: Supplementary file 4 — Supplementary Data 1 [file 41467_2022_30287_MOESM4_ESM.xlsx]

## Sheet: Sheet1
Energies (in Hartree) and Cartesian Coordinates of DFT-Computed Structures
1a
E:	-964.229167	G:	-964.092081
1	0.02869300	-2.32118900	-1.00077700
6	-1.40450000	0.43801600	0.00129800
6	-2.70232000	-1.52892700	0.00197800
6	-3.87996600	-0.79388400	-0.00186000
6	-3.80317700	0.60666300	-0.00458700
6	-2.55869600	1.23064600	-0.00325900
6	0.00307900	0.84481900	0.00221100
6	2.21125800	-0.07776300	0.00022900
6	2.75217300	1.21258800	0.00040200
6	1.89676700	2.32420700	0.00156300
6	0.51189900	2.15130000	0.00194100
1	-4.84035700	-1.31122600	-0.00297400
1	-2.46930400	2.31783800	-0.00623800
1	3.83543400	1.34961600	-0.00034900
1	2.32517600	3.32944500	0.00195300
1	-0.15443800	3.01726700	0.00244700
5	-0.06978400	-1.62447100	0.00529700
1	0.03150000	-2.31577000	1.01439600
1	-4.71624400	1.20671200	-0.00821900
1	-2.69220700	-2.62087200	0.00357400
7	-1.50517000	-0.92059700	0.00359600
6	0.83405400	-0.30241800	0.00211300
17	3.31608400	-1.45392800	-0.00397900
1b
E:	-504.626895	G:	-504.478489
1	0.14244500	2.66308600	-1.00554700
6	0.71378700	-0.39262200	0.00055900
6	2.52814400	1.11280000	-0.00072600
6	3.44239100	0.06850300	-0.00105200
6	2.96201500	-1.24986000	-0.00017900
6	1.59050200	-1.48560700	0.00072000
6	-0.74951700	-0.37257500	0.00072300
6	-2.60736100	1.16691400	-0.00022400
6	-3.48253800	0.07427000	-0.00086500
6	-2.99195800	-1.24269400	-0.00054100
6	-1.61642600	-1.47655100	0.00029300
1	4.51164700	0.28479400	-0.00165300
1	1.18962600	-2.50021400	0.00143000
1	-4.56322200	0.24423100	-0.00168300
1	-3.68932200	-2.08449000	-0.00115800
1	-1.22778600	-2.49853100	0.00044200
5	0.03168900	1.96532300	0.00097200
1	0.14252700	2.66060200	1.00900600
1	3.66174800	-2.08906400	-0.00014100
1	2.83555200	2.16071200	-0.00088500
7	1.20577300	0.87872600	0.00005300
6	-1.21989500	0.96393200	0.00053500
1	-3.01694600	2.18212000	-0.00050800
1n
E:	-1423.825924	G:	-1423.700638
1	1.29341800	2.54938300	1.01567100
6	1.66985400	-0.52965500	-0.00159500
6	3.57548600	0.85381900	0.00143200
6	4.41804700	-0.24990800	0.00106400
6	3.85327900	-1.53323300	-0.00126500
6	2.46826700	-1.67822100	-0.00324000
6	0.20840000	-0.41317800	-0.00096300
6	-1.53310800	1.22463800	-0.00080200
6	-2.49654400	0.21080300	-0.00058100
6	-2.07177300	-1.12499500	0.00032000
6	-0.71932700	-1.46328600	0.00031300
1	3.95119000	1.87914300	0.00244900
1	5.49919000	-0.10428500	0.00257100
1	4.49589000	-2.41672600	-0.00124000
1	2.00079100	-2.66364700	-0.00505400
1	-3.55974300	0.45296200	-0.00054700
1	-0.40779900	-2.50918000	0.00235300
5	1.14623900	1.87132400	0.00346200
1	1.29668900	2.56189000	-0.99929400
6	-0.16461500	0.95148200	-0.00056900
7	2.24093700	0.70665800	0.00021300
17	-2.08671900	2.89548600	-0.00134400
17	-3.28005600	-2.39797800	0.00132100
CuL3-carbene-2
E:	-3325.791843	G:	-3325.289303
29	0.08811300	0.22681400	0.01238300
6	0.48346200	2.06292000	-0.04609600
6	0.90245400	2.82899400	-1.18491000
6	1.20692500	4.21915300	-1.11817500
6	1.00242600	2.18083300	-2.44842400
6	1.59004800	4.91618300	-2.25725600
1	1.14759700	4.74343200	-0.16170000
6	1.38305000	2.88226000	-3.58496900
1	0.76773700	1.11481200	-2.50261800
6	1.67748700	4.25054400	-3.48946200
1	1.82268100	5.98173200	-2.19505800
1	1.45463500	2.37315400	-4.54878800
1	1.97802700	4.80397700	-4.38307000
6	0.43247500	2.73615600	1.26618700
8	1.43639800	2.87896800	1.94152800
8	-0.79856000	3.08843800	1.64817100
6	-0.96370300	3.68662700	2.96231900
6	-1.10265200	2.63621500	4.04620600
1	-1.87489600	4.29357900	2.87047200
1	-0.11121400	4.35299800	3.15616800
1	-1.94676200	1.95898800	3.84137100
1	-0.18302900	2.03957900	4.14527200
1	-1.29077200	3.13368200	5.01148400
8	-2.48058700	-2.65101200	-1.60608000
8	1.41981100	-3.64461600	0.92916100
7	-1.45235700	-0.86907500	-0.73032000
7	1.02872200	-1.45952700	0.65012100
6	-2.68203100	-0.32269700	-1.34285500
6	-3.73771000	0.07668800	-0.32756200
6	-3.66268800	1.07214800	0.65099600
6	-4.75803300	1.26594300	1.50083500
6	-5.90798000	0.47411900	1.37049700
6	-5.98090600	-0.51777100	0.38605800
6	-4.88872500	-0.71374500	-0.46518400
6	-4.76125800	-1.68757200	-1.61531800
6	-3.30563300	-1.54353700	-2.07983700
6	-1.46274000	-2.14499600	-0.90111200
6	0.66890500	-2.67039300	0.40353800
6	2.52283800	-3.03153000	1.65377400
6	3.88283700	-3.34078100	0.99890700
6	4.38770800	-1.99931900	0.51669500
6	5.59958900	-1.71285600	-0.11972100
6	5.90694600	-0.38396600	-0.43388500
6	5.02175600	0.65093300	-0.10033800
6	3.80874400	0.36773200	0.53810300
6	3.49349200	-0.96351800	0.82666900
6	2.24685600	-1.50545400	1.49529900
1	-2.41449100	0.50650800	-2.01443100
1	-2.76725400	1.68935900	0.75692700
1	-4.71788600	2.04140900	2.27031400
1	-6.75613900	0.63558500	2.04119900
1	-6.88163000	-1.12933000	0.28391400
1	-4.98601000	-2.72837700	-1.33344700
1	-5.44825300	-1.42453900	-2.43671300
1	-3.19745100	-1.51919600	-3.17204800
1	2.45520100	-3.39201100	2.68760500
1	4.57551500	-3.79314700	1.72655400
1	3.76148400	-4.06949900	0.18089200
1	6.30312200	-2.51416200	-0.36205100
1	6.85224700	-0.14957900	-0.93083400
1	5.28427600	1.68655100	-0.33169000
1	3.13161800	1.17603300	0.82361600
1	2.03108400	-0.99464000	2.44609300
6	-0.48283700	-3.13805000	-0.40461100
6	-1.04070200	-4.53774000	-0.07095600
6	-0.23566800	-4.37571900	-1.29709400
1	-2.12322100	-4.64171800	-0.16425300
1	-0.58868200	-5.02467500	0.79489400
1	0.79146100	-4.74645700	-1.30638800
1	-0.74372600	-4.36249200	-2.26353200
CuL3-carbene
E:	-3325.791826	G:	-3325.289605
29	0.00545700	0.24434400	0.01636100
6	0.56521000	2.03279000	-0.09730300
6	1.03006500	2.73141100	-1.26163100
6	1.42570500	4.09975700	-1.23550700
6	1.10297000	2.03548900	-2.50157100
6	1.87168200	4.73100900	-2.39007300
1	1.38168900	4.66033600	-0.29889900
6	1.54905200	2.67060800	-3.65300800
1	0.79604100	0.98686700	-2.52606000
6	1.93367600	4.01874200	-3.59728800
1	2.17347400	5.78044300	-2.35946400
1	1.60013800	2.12560700	-4.59832900
1	2.28409100	4.52008100	-4.50337800
6	0.42304500	2.79468200	1.15964000
8	-0.63985300	3.26503200	1.52126600
8	1.56103200	2.84986400	1.86043000
6	1.53488700	3.45499000	3.18077600
6	1.17383500	2.44045900	4.24703700
1	0.83037800	4.29840700	3.17017300
1	2.55295700	3.84307000	3.32306300
1	1.87064400	1.58718500	4.23508600
1	1.23264400	2.91616500	5.23936500
1	0.14802900	2.06448900	4.11055000
8	0.96187200	-3.76075000	0.81644300
8	-2.93485600	-2.31476200	-1.49506000
7	0.78258200	-1.54164500	0.59776800
7	-1.66614700	-0.66904600	-0.67003200
6	2.03105700	-1.73201800	1.37409800
6	3.29340600	-1.35207100	0.62634800
6	3.72791100	-0.07500700	0.25999100
6	4.92982700	0.05464800	-0.44499000
6	5.68714800	-1.08003400	-0.76904600
6	5.26063700	-2.35542900	-0.38126300
6	4.05892800	-2.48766500	0.32184300
6	3.44078000	-3.74820400	0.88353100
6	2.13001000	-3.27891700	1.53962100
6	0.29125000	-2.70444900	0.34496300
6	-1.82815200	-1.93343000	-0.84869000
6	-3.66340700	-1.11667700	-1.90313500
6	-5.09340200	-1.11360500	-1.34609100
6	-5.03968300	-0.15911000	-0.17414300
6	-6.04488800	0.12804800	0.75465900
6	-5.80092500	1.08234100	1.74892600
6	-4.56825600	1.74769100	1.81094600
6	-3.55950600	1.46425500	0.88249200
6	-3.80524800	0.50449600	-0.10419200
6	-2.86694200	0.01709700	-1.19436100
1	1.93658400	-1.19279700	2.32887900
1	3.14568300	0.80821900	0.53087100
1	5.28326500	1.04648900	-0.73865700
1	6.62497800	-0.96648800	-1.31945400
1	5.86444900	-3.23524800	-0.62015000
1	3.23866200	-4.50801800	0.11146700
1	4.10172500	-4.22014400	1.62833500
1	2.02011100	-3.62583500	2.57473100
1	-3.62244600	-1.08493200	-2.99980200
1	-5.79853500	-0.75889200	-2.11609000
1	-5.41200700	-2.13056200	-1.06735400
1	-7.00970800	-0.38426400	0.70529100
1	-6.57961200	1.31366600	2.48077600
1	-4.39274900	2.49539000	2.58899900
1	-2.60293900	1.99075400	0.93551400
1	-2.55582900	0.82603900	-1.87181900
6	-0.93825900	-3.03428800	-0.41468400
6	-0.86868100	-4.27533800	-1.33340400
6	-1.62678100	-4.37211900	-0.07102600
1	0.11044100	-4.75450300	-1.39831000
1	-1.41809700	-4.19027900	-2.27324700
1	-2.71756800	-4.35882200	-0.11058500
1	-1.18705400	-4.91954600	0.76445500
CuL6-carbene
E:	-3676.536584	G:	-3675.862067
29	0.01623300	0.63966300	0.04528400
6	0.01780400	2.53455200	0.05449900
6	-0.38071300	3.27997500	-1.13154100
6	-1.01823400	4.54862900	-1.07910200
6	-0.19045700	2.69195400	-2.41002700
6	-1.42741700	5.19324800	-2.24556600
1	-1.23076200	5.00733900	-0.11206200
6	-0.55857300	3.35824400	-3.57429100
1	0.27006400	1.70221400	-2.46218500
6	-1.18420100	4.61052400	-3.49496500
1	-1.93790500	6.15760400	-2.18236500
1	-0.37699600	2.89781200	-4.54863700
1	-1.49514900	5.12487400	-4.40805700
8	-2.27346100	-2.77284300	1.00405900
8	2.19371700	-2.89831900	-0.67451900
7	-1.35746400	-0.78489900	0.57740400
7	1.30512300	-0.86290200	-0.47257500
6	-2.75033900	-0.45943800	0.94367700
6	-3.50896800	0.17859400	-0.20775200
6	-3.25666100	-0.16354200	-1.54525000
6	-3.99044800	0.42462500	-2.58049500
6	-4.98842600	1.36118300	-2.29255600
6	-5.24440700	1.71116600	-0.96278100
6	-4.50631600	1.12614900	0.07005800
6	-3.28400700	-1.84173800	1.48364600
6	-1.21283900	-2.05931100	0.60796200
6	1.16312000	-2.12755800	-0.30613100
6	3.14080000	-2.05652000	-1.39081700
6	4.46346700	1.08961100	-0.52615900
6	5.28783700	1.81154400	0.34185000
6	5.17360500	1.63685600	1.72481100
6	4.23154500	0.73607300	2.23212600
6	3.41181700	0.01061300	1.36185200
6	3.51990700	0.17814600	-0.02741300
6	2.66037100	-0.60712000	-1.00290700
1	-2.74365000	0.25435700	1.77854000
1	-2.47346700	-0.88652300	-1.78448900
1	-3.78009800	0.14984300	-3.61745900
1	-5.56126500	1.82086800	-3.10216500
1	-6.01712600	2.44790600	-0.72787600
1	-3.19866300	-1.83468500	2.58084000
1	2.93228200	-2.20598400	-2.46114800
1	6.01684600	2.51810000	-0.06364800
1	5.81302700	2.20485500	2.40559000
1	4.13175400	0.59803600	3.31193600
1	2.67424600	-0.68338600	1.77138700
1	2.57724700	-0.01795200	-1.92598100
6	-0.00318700	-2.90923100	0.26911400
6	-0.43142800	-3.98118500	-0.76910100
6	0.47458200	-3.60205100	1.57557400
1	-1.25016400	-4.58903600	-0.36291800
1	-0.76956200	-3.51301900	-1.70637800
1	1.32769300	-4.25943500	1.35975400
1	0.77919700	-2.85988000	2.32900000
6	0.40687900	3.26533800	1.25364700
6	1.05622700	4.52834100	1.21850700
6	0.19741500	2.66900900	2.52548600
6	1.46097200	5.15889300	2.39446600
1	1.28112900	4.99326000	0.25716500
6	0.56005600	3.32256800	3.69876200
1	-0.27525400	1.68438500	2.56694300
6	1.20010700	4.56856300	3.63653300
1	1.98137300	6.11873000	2.34398300
1	0.36334900	2.85617900	4.66742700
1	1.50806900	5.07169500	4.55684900
1	4.55093900	1.23845500	-1.60616400
6	4.56184400	-2.46561100	-1.10638300
6	5.52390000	-2.31635400	-2.11745800
6	4.95493600	-2.97639200	0.13994700
6	6.85924700	-2.65670500	-1.88341000
1	5.22315300	-1.93615000	-3.09803900
6	6.28847600	-3.32733900	0.36947800
1	4.21510900	-3.11129900	0.93110800
6	7.24471600	-3.16445100	-0.63858000
1	7.59817900	-2.53449800	-2.67963500
1	6.58207800	-3.73064600	1.34219800
1	8.28709800	-3.43861200	-0.45621900
1	-4.70442500	1.41142600	1.10714000
6	-4.66709200	-2.29922000	1.09914200
6	-5.74138600	-2.00622100	1.95335900
6	-4.91411300	-2.99577400	-0.09366600
6	-7.04290900	-2.38761300	1.61497100
1	-5.55632900	-1.47986000	2.89411800
6	-6.21443300	-3.38672500	-0.42602400
1	-4.08614200	-3.24331000	-0.76068300
6	-7.28258100	-3.08023400	0.42384500
1	-7.87016100	-2.15197900	2.28956000
1	-6.39373200	-3.93453800	-1.35488800
1	-8.29856500	-3.38646800	0.16122400
1	0.41730300	-4.64027300	-0.99303100
1	-0.34009800	-4.21112900	1.99028900
TS-R-3a-L6
E:	-4640.762351	G:	-4639.925575
29	-0.295091	0.125704	0.105362
6	0.396406	-1.60562	0.649176
6	0.434059	-1.63062	2.13146
6	-0.443849	-2.4499	2.88131
6	1.22573	-0.7016	2.85131
6	-0.530755	-2.33288	4.27273
1	-1.0991	-3.15461	2.3675
6	1.16163	-0.611276	4.23938
1	1.90922	-0.055025	2.29608
6	0.275481	-1.42412	4.96173
1	-1.23632	-2.96442	4.81941
1	1.79932	0.10481	4.76522
1	0.213791	-1.34302	6.04999
8	-3.98466	1.83717	-1.13222
8	-0.301785	4.30039	0.649016
7	-2.25841	0.613264	-0.414995
7	0.127679	2.16181	0.16047
6	-3.2948	-0.382709	-0.760385
6	-3.80989	-1.12131	0.465058
6	-3.92333	-0.500705	1.71884
6	-4.43784	-1.19908	2.81604
6	-4.84706	-2.52904	2.67571
6	-4.73303	-3.1585	1.43168
6	-4.21507	-2.45956	0.337323
6	-4.3344	0.490427	-1.55419
6	-2.75126	1.78171	-0.606789
6	-0.733133	3.11475	0.191043
6	1.00594	4.07637	1.24181
6	3.78438	2.71605	-0.347319
6	4.71323	2.87777	-1.37917
6	4.27686	3.15747	-2.67815
6	2.90739	3.26913	-2.93657
6	1.97968	3.1099	-1.90204
6	2.4076	2.83748	-0.59391
6	1.43548	2.72436	0.568885
1	-2.87176	-1.12488	-1.44914
1	-3.60038	0.534421	1.8479
1	-4.5171	-0.700659	3.78577
1	-5.24892	-3.07447	3.53364
1	-5.04331	-4.20001	1.31272
1	-4.07845	0.427101	-2.62343
1	0.828804	3.87758	2.31089
1	5.78135	2.77942	-1.16793
1	5.00159	3.28048	-3.48728
1	2.55668	3.47832	-3.95072
1	0.913318	3.19053	-2.12301
1	1.88503	2.08174	1.33596
6	-2.1788	3.1436	-0.267778
6	-3.05329	3.74728	0.865553
6	-2.25262	4.04902	-1.52756
1	-4.10301	3.78915	0.545747
1	-2.98549	3.1429	1.783
1	-1.6726	3.61983	-2.35862
1	-3.29752	4.15497	-1.84776
1	2.00461	-1.47767	0.296477
6	3.91901	-3.66235	-1.24266
6	3.02928	-2.02308	-2.74512
6	3.23775	-2.89598	-3.81902
6	3.78925	-4.16351	-3.58759
6	4.1355	-4.56096	-2.29447
6	4.221	-3.86413	0.176245
6	4.11414	-2.6816	2.21727
6	4.67478	-3.75086	2.90211
6	5.01238	-4.91058	2.1906
6	4.78861	-4.9688	0.816434
1	2.96986	-2.58641	-4.83112
1	4.56732	-5.54812	-2.11412
1	3.84074	-1.74944	2.71161
1	4.84893	-3.67117	3.97594
1	5.45703	-5.76329	2.70894
1	5.05518	-5.85264	0.235676
5	3.25318	-1.641	-0.02899
1	3.75674	-0.547461	0.146694
6	3.36425	-2.37183	-1.43555
7	3.88405	-2.75025	0.893205
17	2.32793	-0.441622	-3.07781
6	0.155148	-2.87236	-0.076338
6	0.498162	-4.14686	0.434449
6	-0.420804	-2.8181	-1.36498
6	0.243093	-5.30815	-0.295269
1	0.979445	-4.22612	1.4108
6	-0.683611	-3.97797	-2.09478
1	-0.660733	-1.83775	-1.78296
6	-0.354943	-5.22844	-1.55912
1	0.516412	-6.28201	0.119481
1	-1.13873	-3.90857	-3.08617
1	-0.554958	-6.13967	-2.12913
1	4.13312	2.49378	0.665023
6	1.88869	5.28763	1.10609
6	2.84105	5.54487	2.10473
6	1.80088	6.15576	0.007256
6	3.70216	6.64093	2.0005
1	2.90379	4.88355	2.97382
6	2.65515	7.25799	-0.090831
1	1.05609	5.97558	-0.769901
6	3.61047	7.5015	0.901711
1	4.43968	6.82876	2.78518
1	2.57347	7.93068	-0.948685
1	4.27761	8.36379	0.822095
1	-4.12151	-2.96137	-0.629651
6	-5.80717	0.227422	-1.38439
6	-6.45038	-0.631465	-2.28905
6	-6.55134	0.801186	-0.342175
6	-7.80947	-0.925796	-2.14664
1	-5.88277	-1.0686	-3.11559
6	-7.91297	0.515247	-0.20687
1	-6.06802	1.48188	0.360915
6	-8.5449	-0.351947	-1.1046
1	-8.29677	-1.59736	-2.85831
1	-8.48352	0.9729	0.605613
1	-9.60957	-0.57476	-0.995891
1	-2.71578	4.76688	1.09275
1	-1.85518	5.04643	-1.29609
1	3.94831	-4.83992	-4.43078
TS-R-3b-L6
E:	-4181.16	G: -4180.314968	-4180314968
29	-0.277512000	0.083764	0.120523
6	0.316004	-1.73352	0.406791
6	0.115288	-2.13063	1.82076
6	-0.756526	-3.18022	2.19564
6	0.674544	-1.34963	2.86342
6	-1.05458	-3.42828	3.54016
1	-1.24273	-3.78259	1.4275
6	0.402598	-1.61894	4.20161
1	1.34218	-0.525937	2.60046
6	-0.470472	-2.66099	4.54986
1	-1.75008	-4.23242	3.7951
1	0.862619	-1.00706	4.98235
1	-0.696999	-2.86345	5.59987
8	-3.81597	2.06783	-1.11316
8	-0.013487	4.21303	0.825844
7	-2.19815	0.707785	-0.389409
7	0.27244	2.06793	0.271354
6	-3.27003	-0.208044	-0.831993
6	-3.87303	-0.995709	0.319629
6	-3.99236	-0.461012	1.61157
6	-4.58927	-1.20202	2.6367
6	-5.07777	-2.48782	2.38419
6	-4.95913	-3.03176	1.10087
6	-4.35709	-2.29167	0.079209
6	-4.23268	0.765703	-1.60891
6	-2.60948	1.91189	-0.548245
6	-0.521711	3.07632	0.328197
6	1.27686	3.88406	1.4106
6	3.96853	2.44261	-0.195089
6	4.91145	2.57761	-1.21754
6	4.49577	2.86285	-2.52264
6	3.13205	3.00556	-2.79635
6	2.18963	2.87535	-1.77001
6	2.59759	2.59997	-0.456026
6	1.6137	2.52374	0.700527
1	-2.85438	-0.927253	-1.5497
1	-3.60991	0.539017	1.82684
1	-4.67134	-0.771579	3.63823
1	-5.54519	-3.0659	3.1857
1	-5.332	-4.03855	0.894633
1	-3.95132	0.738836	-2.67313
1	1.08587	3.66881	2.47391
1	5.97445	2.45376	-0.994705
1	5.23188	2.96666	-3.3241
1	2.79685	3.22105	-3.81442
1	1.12804	2.98613	-1.99995
1	2.01544	1.82926	1.44933
6	-1.95829	3.21829	-0.139458
6	-2.80619	3.8268	1.01058
6	-1.9586	4.18249	-1.35756
1	-3.8469	3.95031	0.681835
1	-2.78945	3.18022	1.90111
1	-1.40195	3.75325	-2.20443
1	-2.99099	4.37351	-1.6786
1	1.97632	-1.59539	0.401822
6	4.25564	-3.19578	-1.31834
6	3.68995	-1.05835	-2.29313
6	4.16689	-1.52325	-3.52514
6	4.68699	-2.82132	-3.65344
6	4.73536	-3.6714	-2.5466
6	4.21671	-3.90646	-0.039473
6	3.57547	-3.52593	2.2032
6	3.97884	-4.8024	2.56958
6	4.51542	-5.65068	1.58994
6	4.63847	-5.20185	0.276964
1	4.13694	-0.86754	-4.39992
1	5.13994	-4.68248	-2.64158
1	3.15646	-2.81666	2.91812
1	3.87835	-5.12334	3.6072
1	4.8419	-6.65874	1.85599
1	5.06077	-5.83766	-0.502372
5	3.26594	-1.70108	0.343219
1	3.67902	-0.774993	1.02084
6	3.73005	-1.88815	-1.16424
7	3.68514	-3.10236	0.93078
6	0.218233	-2.76295	-0.652919
6	0.570632	-4.12141	-0.472885
6	-0.227604	-2.3673	-1.93432
6	0.453473	-5.04012	-1.51633
1	0.953777	-4.45657	0.492429
6	-0.359153	-3.28653	-2.97599
1	-0.475288	-1.31373	-2.09073
6	-0.019078	-4.628	-2.76864
1	0.736095	-6.08391	-1.35571
1	-0.717291	-2.9563	-3.95452
1	-0.112108	-5.35023	-3.58414
1	4.30138	2.21451	0.821054
6	2.23639	5.03863	1.3055
6	3.18773	5.22338	2.32078
6	2.21894	5.92448	0.217266
6	4.11739	6.26441	2.24276
1	3.19737	4.54908	3.18206
6	3.14177	6.97191	0.145545
1	1.47573	5.80149	-0.572539
6	4.0961	7.14232	1.15428
1	4.85377	6.39553	3.03992
1	3.11488	7.65891	-0.704372
1	4.81751	7.9615	1.09505
1	-4.25949	-2.72649	-0.919451
6	-5.72268	0.585295	-1.48913
6	-6.39063	-0.193858	-2.44679
6	-6.45969	1.15892	-0.441911
6	-7.76842	-0.409791	-2.35193
1	-5.82753	-0.630164	-3.27693
6	-7.8394	0.951586	-0.353948
1	-5.95624	1.77915	0.301984
6	-8.49689	0.163588	-1.3047
1	-8.27534	-1.01946	-3.10445
1	-8.40376	1.40874	0.46313
1	-9.5757	0.002209	-1.23302
1	-2.40766	4.81207	1.28562
1	-1.49646	5.13871	-1.07785
1	5.05594	-3.16727	-4.6224
1	3.29215	-0.042803	-2.21958
TS-RR-11-L3
E:	-3830.416089	G:	-3829.738338
29	0.83078600	0.05160400	-0.09687900
6	-0.63120900	-1.13705300	0.15219300
6	-1.28261100	-1.98454000	-0.83656300
6	-2.18210300	-3.02901700	-0.49932900
6	-0.99507800	-1.77355300	-2.20884400
6	-2.74661500	-3.83057500	-1.48779900
1	-2.43314800	-3.21078600	0.54685900
6	-1.56125200	-2.57556500	-3.19649200
1	-0.30676000	-0.96914500	-2.47998800
6	-2.43754400	-3.60757700	-2.83682200
1	-3.43346500	-4.63400100	-1.21043700
1	-1.32038400	-2.40270200	-4.24821500
1	-2.88127400	-4.24086800	-3.60950900
6	-0.63867700	-1.52403500	1.59435500
8	-0.93001500	-0.79956600	2.52377600
8	-0.15044900	-2.77153500	1.75486200
6	0.07908600	-3.24087600	3.10650200
6	1.39859600	-2.75243600	3.67259900
1	0.06609700	-4.33624500	3.01637200
1	-0.76596400	-2.92721900	3.73613900
1	1.40757400	-1.65709800	3.77843500
1	1.54946200	-3.19146300	4.67226900
1	2.24302100	-3.05657200	3.03473500
8	4.92113700	0.44003900	-1.02210400
8	2.44156600	3.45530200	1.68635200
7	2.77904700	-0.13498000	-0.71820000
7	1.22971500	1.99840700	0.49180700
6	3.32898700	-1.18262400	-1.60766100
6	3.59240000	-2.50990500	-0.91531200
6	2.67443000	-3.36424300	-0.29866400
6	3.13777100	-4.55202900	0.27964200
6	4.50108500	-4.87688300	0.24149100
6	5.41828400	-4.01928800	-0.37638200
6	4.95785200	-2.83299800	-0.95603400
6	5.75447300	-1.78825200	-1.70372900
6	4.74994000	-0.66034200	-1.96495800
6	3.74024000	0.67399000	-0.43775300
6	2.39502800	2.38955800	0.87587100
6	1.06731300	3.82253500	2.02556500
6	0.80551800	5.30448100	1.74288200
6	0.20017100	5.31101700	0.35688800
6	-0.05318600	6.40209000	-0.47985900
6	-0.63267000	6.17900200	-1.73454300
6	-0.95294100	4.87912700	-2.15126300
6	-0.70108700	3.78631100	-1.31374500
6	-0.13103700	4.01220000	-0.05856900
6	0.25764300	2.98934100	0.99679300
1	2.67511800	-1.29818400	-2.48485500
1	1.61460600	-3.10938000	-0.25182200
1	2.43020400	-5.22987600	0.76422200
1	4.85026400	-5.80751400	0.69689200
1	6.48075400	-4.27614900	-0.40606100
1	6.62831000	-1.42011300	-1.14319900
1	6.13353800	-2.18536100	-2.66013500
1	4.83439300	-0.22499000	-2.96973600
1	0.91310800	3.53768900	3.07517500
1	0.09828200	5.70428600	2.48924800
1	1.72812700	5.90008900	1.82469800
1	0.20266100	7.41688900	-0.16286100
1	-0.83180000	7.02527800	-2.39744300
1	-1.39728400	4.71907300	-3.13718500
1	-0.93423800	2.77020700	-1.64036800
1	-0.61212100	2.47478800	1.42867100
6	3.71153800	1.82531600	0.49741000
6	4.83323100	1.86747700	1.55916300
6	4.88258400	2.82109800	0.43131300
1	5.51336300	1.01224000	1.55780400
1	4.52964700	2.22794800	2.54448000
1	4.62210500	3.86434800	0.61772000
1	5.60022000	2.64596500	-0.37161200
1	-2.06173700	0.03486900	0.33376000
6	-5.15356400	-0.20476300	-0.71257400
6	-3.61921900	0.90894900	-2.11717800
6	-4.42811200	0.70054800	-3.22561100
6	-5.63970200	0.01465000	-3.05833900
6	-6.00828600	-0.44077300	-1.79490800
6	-5.31160300	-0.56514000	0.69710500
6	-4.18008500	-0.37346600	2.82264700
6	-5.25014700	-1.04780800	3.42321700
6	-6.34950700	-1.48016500	2.66281000
6	-6.38850000	-1.24204200	1.28793100
1	-2.66965400	1.44204900	-2.17912000
1	-4.11437000	1.07253500	-4.20169900
1	-6.29504500	-0.15910700	-3.91516300
1	-6.94811500	-0.97125800	-1.63639600
1	-3.32847000	-0.05751500	3.42971400
1	-5.23306900	-1.24249600	4.49943700
1	-7.17639200	-2.00410100	3.14912300
1	-7.24144000	-1.57564400	0.69118400
5	-3.17940200	0.62214100	0.46248000
1	-2.91552700	1.79684900	0.67593600
6	-4.19365600	-0.11669300	1.44417500
7	-3.97747200	0.46389800	-0.90057800
TS-RR-5h-L3
E:	-4749.611171	G:	-4748.957698
29	-1.12105300	0.05445600	0.15633700
6	0.41408500	-0.91753800	0.78450500
6	0.50101700	-1.22073800	2.22150000
6	1.16395400	-2.34723100	2.77343500
6	-0.19425900	-0.36665600	3.11813400
6	1.10905200	-2.61014500	4.14296400
1	1.71793200	-3.01941900	2.11979200
6	-0.23221200	-0.62027300	4.48575200
1	-0.71458200	0.50197700	2.70472500
6	0.41738600	-1.75031100	5.00306200
1	1.61299900	-3.49339200	4.54382200
1	-0.77565300	0.05383000	5.15257400
1	0.38073900	-1.96039600	6.07524200
6	1.12368500	-1.88139500	-0.14766900
8	2.22423600	-2.37094200	0.00718900
8	0.37427900	-2.12563100	-1.23409900
6	0.91062500	-3.02501600	-2.23199800
6	0.07951500	-2.88952600	-3.48792400
1	0.88383100	-4.05036800	-1.82703300
1	1.96487500	-2.76564700	-2.40833700
1	0.13534500	-1.86343100	-3.88435000
1	0.46481000	-3.57680300	-4.25767200
1	-0.97674500	-3.13919400	-3.30241800
8	-5.34196100	-0.19001100	0.16650400
8	-2.85213700	3.22790500	-1.98767200
7	-3.12373300	-0.50476700	0.21067900
7	-1.67643200	1.86944500	-0.65039900
6	-3.68713500	-1.63843600	0.97833500
6	-3.69089700	-2.95873300	0.22503100
6	-2.59958200	-3.68241700	-0.26258300
6	-2.83125000	-4.89139200	-0.92918900
6	-4.13862000	-5.36644500	-1.10525000
6	-5.22990700	-4.64015300	-0.61565900
6	-5.00056400	-3.43285600	0.05157800
6	-6.01353100	-2.51194700	0.69232400
6	-5.19559900	-1.28740600	1.11572100
6	-4.11561100	0.19964400	-0.20802700
6	-2.80067700	2.13126300	-1.21895200
6	-1.50872500	3.79700600	-2.05346900
6	-1.51103800	5.27439800	-1.64651900
6	-1.10052900	5.25787100	-0.19084400
6	-1.09755400	6.31452800	0.72497400
6	-0.64943200	6.08375800	2.03088800
6	-0.20743800	4.81081000	2.41857700
6	-0.20837300	3.75228200	1.50274200
6	-0.65535000	3.98563300	0.19947000
6	-0.76723200	2.99612200	-0.94841300
1	-3.16891800	-1.71752400	1.94548500
1	-1.58366400	-3.30457300	-0.13985400
1	-1.98730900	-5.46927100	-1.31500500
1	-4.30672100	-6.31193400	-1.62785600
1	-6.24826700	-5.01434600	-0.75239700
1	-6.83641500	-2.22739000	0.01765300
1	-6.47453300	-2.98138600	1.57744700
1	-5.48244100	-0.89011800	2.09893900
1	-1.14020100	3.62190200	-3.07332500
1	-0.78166100	5.83095600	-2.25894500
1	-2.49455800	5.73787100	-1.82197800
1	-1.44256400	7.30864900	0.42740000
1	-0.64510800	6.90272000	2.75517500
1	0.13863500	4.64463900	3.44215400
1	0.13234700	2.75859600	1.80172200
1	0.21150600	2.61059700	-1.26564200
6	-4.07576700	1.38793400	-1.09592500
6	-4.99159000	1.33910300	-2.33893000
6	-5.36016600	2.22633000	-1.21573200
1	-5.54352600	0.40641500	-2.47769400
1	-4.57321700	1.77916800	-3.24675500
1	-5.20968700	3.30114500	-1.32927400
1	-6.17731200	1.92694500	-0.55802000
1	1.67989500	0.19763200	0.59253300
6	4.84261200	-0.17072000	1.27788900
6	3.46138600	0.62224400	3.01904000
6	4.36448500	0.17963700	3.97688000
6	5.53963000	-0.45836400	3.55814100
6	5.78514600	-0.63457300	2.19696900
6	4.86815900	-0.21192900	-0.18676400
6	3.57250700	0.41513700	-2.09541800
6	4.55831900	-0.10212500	-2.94254100
6	5.70258600	-0.67711800	-2.37482600
6	5.87926600	-0.74429100	-0.99211500
1	2.53266800	1.13203100	3.27906700
1	4.14831000	0.33691500	5.03427300
1	6.26448900	-0.81283100	4.29452800
1	6.69487100	-1.12062500	1.84195300
1	4.44007200	-0.06126200	-4.02574700
1	6.77675600	-1.19647400	-0.56736400
5	2.78262700	0.86454900	0.50493800
1	2.42981900	2.02783300	0.57659700
6	3.69264600	0.38346600	-0.70605400
7	3.70128900	0.44142500	1.70871000
17	2.13615100	1.10882400	-2.84403300
17	6.93851000	-1.32619300	-3.43342800
TS-RS-11-L3
E:	-3830.417934	G:	-3829.742517
29	0.78775400	0.08018400	0.01118500
6	-0.65923300	-1.12291900	0.31797500
6	-1.25449400	-2.05331500	-0.62705100
6	-2.06319100	-3.14897600	-0.22766400
6	-1.00951200	-1.87756800	-2.01239500
6	-2.58051100	-4.03398500	-1.16922900
1	-2.27835800	-3.30627500	0.83126100
6	-1.53121700	-2.76131900	-2.95321600
1	-0.39480600	-1.03188500	-2.33019100
6	-2.31605800	-3.84273200	-2.53255000
1	-3.19537400	-4.87723600	-0.84507300
1	-1.32891500	-2.61244100	-4.01655700
1	-2.72437700	-4.53928600	-3.26944400
6	-0.68706000	-1.44425100	1.77319300
8	-1.19747400	-0.78387200	2.65654400
8	0.04629000	-2.55161700	2.01333300
6	0.29376200	-2.91968300	3.39346300
6	1.46405100	-2.16003100	3.98777300
1	0.49771500	-3.99886100	3.35267600
1	-0.62594600	-2.75425900	3.97255800
1	1.25467300	-1.08088200	4.04290900
1	1.65054500	-2.52225800	5.01189300
1	2.38129700	-2.31511500	3.39848900
8	4.69728800	0.37687100	-1.53636600
8	2.67669400	3.54503900	1.39253700
7	2.69129200	-0.21749400	-0.73800800
7	1.29387900	2.02088000	0.50873800
6	3.13426600	-1.36911600	-1.55532800
6	3.63976100	-2.54605200	-0.73583100
6	2.94375600	-3.31376700	0.20212500
6	3.61240300	-4.36090700	0.84790800
6	4.95718300	-4.63260800	0.55911900
6	5.65119700	-3.86177200	-0.38023800
6	4.98605700	-2.81599500	-1.02754100
6	5.51914800	-1.88647200	-2.09376000
6	4.40852200	-0.84755500	-2.27658900
6	3.63734100	0.65489000	-0.76648700
6	2.49962400	2.45418900	0.63482100
6	1.39269600	3.87898800	2.00680200
6	1.02699200	5.34478100	1.75937600
6	0.14330800	5.29850700	0.53317000
6	-0.32066800	6.36131900	-0.24778500
6	-1.15139800	6.09110200	-1.34166100
6	-1.51389300	4.77300700	-1.65330600
6	-1.05049600	3.70820600	-0.87197300
6	-0.22565000	3.98070100	0.22191500
6	0.41383500	2.99561100	1.18765200
1	2.32996100	-1.66197100	-2.24611800
1	1.90080300	-3.09890100	0.44262900
1	3.08125400	-4.97111700	1.58326200
1	5.46714400	-5.45324100	1.07087800
1	6.69964400	-4.07640700	-0.60493800
1	6.47329900	-1.40732000	-1.82353300
1	5.68909400	-2.42445100	-3.04151100
1	4.25264000	-0.55165400	-3.32293900
1	1.47281600	3.61597000	3.07055900
1	0.47992800	5.74237000	2.63104400
1	1.92573700	5.96869100	1.63406900
1	-0.03673700	7.39050700	-0.01116400
1	-1.51864200	6.91480400	-1.95977500
1	-2.16232400	4.57631700	-2.51111100
1	-1.32477900	2.67983700	-1.11517000
1	-0.32655400	2.46435800	1.80266600
6	3.72568200	1.92459000	-0.00623500
6	5.07261000	2.19638600	0.69594100
6	4.72877600	2.98225600	-0.50734700
1	5.81536800	1.40036400	0.60879400
1	5.00207800	2.67258100	1.67586600
1	4.41544500	4.02047300	-0.38213900
1	5.22521400	2.74573000	-1.44993100
1	-2.12503400	0.03363400	0.37996500
6	-5.13373100	-0.31274000	-0.94268800
6	-3.62365300	0.90360500	-2.38002900
6	-4.45188900	0.59982300	-3.46805300
6	-5.61992600	-0.15895300	-3.29280200
6	-5.97119500	-0.62266000	-2.02316200
6	-5.31734900	-0.68696300	0.46079600
6	-4.25634500	-0.38861900	2.54928600
6	-5.25722700	-1.10300100	3.19466100
6	-6.31633300	-1.62315800	2.43762600
6	-6.34960900	-1.41557400	1.06047400
1	-2.71897300	1.49550800	-2.54597700
1	-4.18824500	0.95751700	-4.46736500
1	-6.25694000	-0.38586400	-4.15154100
1	-6.88145400	-1.21123900	-1.88113500
1	-3.39620300	0.02812600	3.07249000
1	-5.20609300	-1.24715500	4.27478200
1	-7.11550100	-2.18662700	2.92518400
1	-7.16497300	-1.80325700	0.44837600
5	-3.25447800	0.61110700	0.33303500
1	-3.07924600	1.73190600	0.78736200
6	-3.95193100	0.45569400	-1.09242200
7	-4.29237700	-0.19638400	1.21892500
TS-RS-5h-L3
E:	-4749.615772	G:	-4748.962407
29	1.08673800	0.04635800	0.08311700
6	-0.40255400	-0.84712800	0.89206100
6	-1.22303800	-1.91997400	0.35703700
6	-2.00820500	-2.77099300	1.17803700
6	-1.23108800	-2.15153300	-1.04191700
6	-2.74443000	-3.81492200	0.62435500
1	-2.03010100	-2.61375600	2.25850500
6	-1.97365700	-3.19086500	-1.59439100
1	-0.63982300	-1.49341400	-1.68224100
6	-2.72925600	-4.02667400	-0.76110300
1	-3.33649300	-4.46790900	1.27022100
1	-1.96579700	-3.35621900	-2.67433700
1	-3.30958900	-4.84641700	-1.19267900
6	-0.21343600	-0.74836200	2.36707000
8	-0.54910300	0.17486500	3.08505200
8	0.50205700	-1.79773500	2.81403400
6	0.93062900	-1.76548200	4.19702600
6	1.75072200	-3.00574100	4.46815500
1	0.03773900	-1.71704500	4.84002700
1	1.51177600	-0.84482300	4.36572100
1	2.65130600	-3.03556200	3.83532300
1	2.07132300	-3.00821000	5.52195200
1	1.16270700	-3.91936300	4.28668500
8	4.58390000	-0.54672600	-2.19820100
8	3.88139800	3.04335000	0.85881600
7	2.70242200	-0.66388400	-0.99012600
7	2.04918200	1.87198700	0.31653300
6	2.76108900	-1.94054600	-1.73229200
6	3.21466200	-3.11534400	-0.88015000
6	2.61665200	-3.63469300	0.27145200
6	3.21385300	-4.72929300	0.90791700
6	4.39370900	-5.29095500	0.39960800
6	4.99315200	-4.76501400	-0.75046800
6	4.39838100	-3.67250500	-1.38892600
6	4.84684200	-2.96350600	-2.64692100
6	3.93144200	-1.73860300	-2.73364300
6	3.76925900	-0.00610400	-1.28229600
6	3.31934900	2.03307000	0.18069700
6	2.85959400	3.62364700	1.72754000
6	2.77114400	5.14045600	1.54228900
6	1.64871800	5.32179200	0.54566700
6	1.25706300	6.48594500	-0.12238500
6	0.16624700	6.43501700	-0.99844200
6	-0.52606800	5.23340600	-1.20388300
6	-0.13711100	4.06809000	-0.53331500
6	0.94987000	4.12169300	0.34189100
6	1.56270400	2.99127500	1.15395300
1	1.79473100	-2.13143400	-2.22130500
1	1.70796000	-3.18909800	0.68132000
1	2.75738100	-5.14738600	1.80879800
1	4.85000200	-6.14528100	0.90683000
1	5.91492100	-5.20344600	-1.14281200
1	5.90822000	-2.66993400	-2.63284400
1	4.70339200	-3.60058900	-3.53592000
1	3.62098600	-1.49323500	-3.75845300
1	3.10741700	3.31762700	2.75332500
1	2.52990000	5.61887100	2.50670800
1	3.73230300	5.56175400	1.20829900
1	1.79687900	7.42417300	0.03327900
1	-0.14632000	7.33903400	-1.52810200
1	-1.37337500	5.20192800	-1.89393800
1	-0.67460700	3.13343400	-0.69795900
1	0.87895800	2.60483700	1.92353300
6	4.24565700	1.26251700	-0.68301000
6	5.74869200	1.31740700	-0.34232100
6	5.25480500	2.09882500	-1.49540000
1	6.30598100	0.39781200	-0.53259900
1	5.99975000	1.84227100	0.58111800
1	5.15565300	3.18134500	-1.39078800
1	5.45838200	1.73625000	-2.50467500
1	-1.69015400	0.47422500	0.74848300
6	-4.83175100	0.06822400	-0.20099800
6	-3.42113900	0.74658300	-2.00759700
6	-4.35727600	0.26580700	-2.92892900
6	-5.53732500	-0.31726700	-2.45014600
6	-5.79678000	-0.42851800	-1.08372700
6	-4.89632700	0.06533900	1.26411000
6	-3.60887500	0.76617600	3.11260600
6	-4.58070400	0.31350800	3.99619900
6	-5.74218900	-0.28033300	3.48499200
6	-5.90460500	-0.40792400	2.10642100
1	-4.17493800	0.34224300	-4.00110800
1	-6.72258500	-0.88500200	-0.73015000
1	-2.67419700	1.22004700	3.44125600
1	-4.42747700	0.42881200	5.07006200
1	-6.51998200	-0.64018600	4.16253300
1	-6.80056800	-0.86070800	1.67976600
5	-2.77904200	1.11435400	0.64861300
1	-2.49677000	2.29321800	0.77850500
6	-3.62351200	0.67125300	-0.62868100
7	-3.77195500	0.63704700	1.78430300
17	-1.94431500	1.46539400	-2.64539200
17	-6.71380800	-0.91584000	-3.60268200
TS-S-3a-L6
E:	-4640.76	G:	-4639.928589
29	-0.36256	0.102659	0.068589
6	0.396572	-1.65374	0.400035
6	0.275077	-1.96602	1.84672
6	-0.495721	-3.0533	2.32123
6	0.805215	-1.07558	2.81288
6	-0.726815	-3.2329	3.68924
1	-0.955126	-3.74361	1.61293
6	0.598727	-1.27242	4.1744
1	1.40282	-0.22709	2.4717
6	-0.174993	-2.35336	4.62289
1	-1.34372	-4.07149	4.02327
1	1.03822	-0.577963	4.89558
1	-0.34771	-2.50176	5.69203
8	-4.13095	1.82517	-0.850495
8	-0.401585	4.2136	0.932123
7	-2.35598	0.573835	-0.324753
7	0.019887	2.12395	0.263804
6	-3.36797	-0.401691	-0.784622
6	-3.84293	-1.3136	0.335025
6	-3.98769	-0.862795	1.65629
6	-4.47213	-1.71746	2.65155
6	-4.81893	-3.0362	2.34045
6	-4.67155	-3.49744	1.0283
6	-4.18379	-2.64222	0.035718
6	-4.44735	0.534935	-1.4413
6	-2.88503	1.74195	-0.359828
6	-0.85284	3.04991	0.442115
6	0.971405	3.99514	1.35938
6	3.58729	2.82782	-0.592873
6	4.39293	3.05122	-1.7129
6	3.80909	3.33601	-2.95211
6	2.41618	3.39243	-3.06162
6	1.61133	3.17114	-1.93829
6	2.18784	2.89214	-0.689373
6	1.35162	2.69493	0.565377
1	-2.93335	-1.03207	-1.57101
1	-3.71412	0.161479	1.91831
1	-4.57652	-1.35068	3.67603
1	-5.19772	-3.70357	3.11898
1	-4.93225	-4.52872	0.776029
1	-4.20907	0.622181	-2.5131
1	0.922618	3.73353	2.42821
1	5.48061	2.99802	-1.61763
1	4.43776	3.50972	-3.82933
1	1.95084	3.61127	-4.02645
1	0.525034	3.21123	-2.04215
1	1.89707	2.02138	1.23874
6	-2.34004	3.06502	0.142968
6	-3.10684	3.42296	1.44621
6	-2.59197	4.15855	-0.929719
1	-4.18716	3.45268	1.24853
1	-2.90993	2.6834	2.23698
1	-2.22734	5.12878	-0.567809
1	-2.07823	3.91635	-1.87268
1	1.98915	-1.42881	0.331244
6	3.90116	-2.57409	-1.98179
6	2.70207	-0.592944	-2.44826
6	2.75785	-0.845214	-3.81264
6	3.4051	-2.00393	-4.26283
6	3.98283	-2.8774	-3.34264
6	4.43608	-3.30109	-0.828041
6	4.59267	-3.15768	1.55942
6	5.34856	-4.3357	1.57716
6	5.63879	-4.99535	0.375081
6	5.18975	-4.48076	-0.842864
1	2.30356	-0.140029	-4.5096
1	4.49619	-3.78387	-3.66595
1	5.71264	-4.73296	2.52658
1	6.22935	-5.91428	0.398534
1	5.42941	-4.98617	-1.78124
5	3.25038	-1.3274	-0.000551
1	3.56686	-0.226111	0.4037
6	0.299979	-2.76691	-0.57535
6	0.800975	-4.06818	-0.336395
6	-0.310559	-2.51926	-1.82447
6	0.668802	-5.07661	-1.29169
1	1.31113	-4.28453	0.604029
6	-0.459253	-3.53036	-2.77589
1	-0.679105	-1.50989	-2.02683
6	0.030927	-4.8139	-2.51084
1	1.06864	-6.07338	-1.08764
1	-0.949803	-3.31617	-3.72905
1	-0.075748	-5.60708	-3.25571
1	4.05117	2.60122	0.370904
6	1.80325	5.23817	1.19218
6	2.84008	5.48763	2.10491
6	1.58521	6.14388	0.14268
6	3.65569	6.61403	1.96317
1	3.0062	4.79684	2.9366
6	2.3944	7.2757	0.0081
1	0.774398	5.96985	-0.567002
6	3.43401	7.51189	0.914056
1	4.45982	6.7957	2.68098
1	2.21121	7.97724	-0.810018
1	4.06575	8.39746	0.806092
1	-4.06476	-3.01218	-0.986406
6	-5.90719	0.200564	-1.28794
6	-6.52698	-0.588078	-2.26999
6	-6.66041	0.636645	-0.187613
6	-7.8718	-0.948757	-2.14741
1	-5.95321	-0.917423	-3.14104
6	-8.00844	0.284488	-0.071354
1	-6.19586	1.26239	0.576412
6	-8.6167	-0.512394	-1.04692
1	-8.34123	-1.56428	-2.91925
1	-8.58657	0.63519	0.787617
1	-9.67048	-0.787426	-0.952842
1	-2.7899	4.41195	1.80334
1	-3.66793	4.24162	-1.12975
1	3.46119	-2.22134	-5.33198
1	2.21828	0.292122	-2.03278
7	3.25933	-1.44182	-1.56655
6	4.10686	-2.61331	0.368344
17	4.2785	-2.34764	3.091
TS-S-3b-L6
E:	-4181.16	G:	-4180.315742
29	-0.291152000	-0.06234	0.259819
6	0.660213	-1.7433	0.354121
6	0.509815	-2.32291	1.71065
6	-0.129762	-3.56526	1.92989
6	0.860324	-1.56201	2.85431
6	-0.409603	-4.01573	3.22495
1	-0.450614	-4.16804	1.07935
6	0.607384	-2.02613	4.14204
1	1.34678	-0.59396	2.71226
6	-0.035774	-3.25807	4.33652
1	-0.922583	-4.97178	3.36055
1	0.904507	-1.42221	5.00382
1	-0.245556	-3.61731	5.34732
8	-4.13121	1.6616	-0.102503
8	-0.487302	3.94322	1.56536
7	-2.29124	0.395256	-0.086243
7	0.011616	1.9554	0.67701
6	-3.22723	-0.354444	-0.948076
6	-3.60896	-1.7012	-0.356807
6	-3.8156	-1.87887	1.02021
6	-4.20428	-3.1227	1.52709
6	-4.39184	-4.20786	0.66441
6	-4.18292	-4.04277	-0.708479
6	-3.79177	-2.79863	-1.21255
6	-4.38857	0.692632	-1.15757
6	-2.88725	1.44752	0.341507
6	-0.889803	2.73698	1.15071
6	0.968535	3.94821	1.53819
6	3.1187	3.17866	-1.02773
6	3.57996	3.47718	-2.31264
6	2.67871	3.56358	-3.37983
6	1.3162	3.34888	-3.15069
6	0.854934	3.05838	-1.86144
6	1.75036	2.97415	-0.784271
6	1.28755	2.69525	0.637479
1	-2.75392	-0.537729	-1.92192
1	-3.66427	-1.04438	1.70817
1	-4.35883	-3.2446	2.60234
1	-4.69535	-5.18	1.06174
1	-4.31973	-4.88638	-1.39021
1	-4.20011	1.21918	-2.10596
1	1.29349	3.71864	2.56468
1	4.64809	3.63682	-2.482
1	3.03809	3.79443	-4.38611
1	0.60509	3.40999	-3.97893
1	-0.211207	2.88907	-1.69683
1	2.06663	2.10274	1.13561
6	-2.36721	2.44158	1.37023
6	-2.50214	1.79241	2.77823
6	-3.18415	3.74829	1.32008
1	-3.55893	1.56656	2.98441
1	-1.91741	0.864175	2.84363
1	-2.82236	4.4439	2.08724
1	-3.10666	4.23927	0.33879
1	2.22393	-1.2589	0.47052
6	4.87355	-2.22452	-1.13532
6	3.60625	-0.473004	-2.08891
6	4.10977	-0.753012	-3.35173
6	5.02438	-1.80576	-3.49816
6	5.41173	-2.54767	-2.38421
6	5.11777	-2.8307	0.17421
6	4.47806	-2.61043	2.49361
6	5.33178	-3.6769	2.80324
6	6.07658	-4.31851	1.80061
6	5.9765	-3.89722	0.472814
1	3.79182	-0.151814	-4.20436
1	6.12461	-3.369	-2.46882
1	5.42316	-4.01461	3.83941
1	6.73895	-5.14816	2.06059
1	6.55811	-4.38888	-0.311381
5	3.50116	-1.02358	0.471157
1	3.58117	0.131193	0.855398
6	0.822103	-2.65388	-0.802021
6	1.48602	-3.90151	-0.73595
6	0.304541	-2.2513	-2.05315
6	1.60063	-4.71478	-1.86373
1	1.92867	-4.22727	0.207107
6	0.403567	-3.06991	-3.17929
1	-0.186969	-1.27668	-2.11789
6	1.05304	-4.30592	-3.08663
1	2.12242	-5.67274	-1.79184
1	-0.017737	-2.74141	-4.13295
1	1.14029	-4.94751	-3.96763
1	3.83082	3.10278	-0.201634
6	1.49611	5.30191	1.14318
6	2.69509	5.75834	1.71205
6	0.830481	6.11313	0.21118
6	3.22971	6.99671	1.34446
1	3.21164	5.14117	2.4528
6	1.36017	7.3556	-0.148065
1	-0.111499	5.77733	-0.226821
6	2.56274	7.79897	0.413225
1	4.16467	7.33974	1.79512
1	0.829721	7.98144	-0.870602
1	2.97532	8.77093	0.130255
1	-3.62271	-2.67806	-2.28634
6	-5.81999	0.22421	-1.13264
6	-6.42041	-0.178926	-2.33593
6	-6.56521	0.166813	0.05443
6	-7.73739	-0.646241	-2.35109
1	-5.85259	-0.121424	-3.26901
6	-7.88643	-0.290618	0.036584
1	-6.11617	0.492805	0.994342
6	-8.47473	-0.702434	-1.16366
1	-8.19227	-0.95754	-3.2951
1	-8.45938	-0.324335	0.966974
1	-9.50769	-1.05994	-1.17484
1	-2.14276	2.49458	3.54503
1	-4.24228	3.53267	1.51521
1	5.43558	-2.04256	-4.48228
1	2.89905	0.337196	-1.90559
7	3.98245	-1.19459	-1.01824
6	4.35289	-2.16921	1.16881
1	3.91213	-2.12694	3.29447
TS-SR-11-L3
E:	-3830.422118	G:	-3829.746375
29	-0.86615000	0.04044800	0.14947500
6	0.68312600	-0.96739400	0.60644800
6	1.28435800	-2.05301700	-0.15419500
6	2.25969000	-2.92902900	0.38830800
6	0.88315800	-2.25541700	-1.49811400
6	2.79016700	-3.96622300	-0.37438100
1	2.59490500	-2.79666400	1.41894900
6	1.41888100	-3.28902700	-2.26160400
1	0.13351800	-1.58570400	-1.92636500
6	2.37267100	-4.14785200	-1.70009900
1	3.53568800	-4.63659100	0.06042000
1	1.09417800	-3.43142100	-3.29505500
1	2.79268100	-4.96192900	-2.29673800
6	0.89635700	-0.89703700	2.07727000
8	1.37001000	0.02988500	2.70735300
8	0.37200100	-1.99487000	2.66338900
6	0.28367800	-2.03110400	4.10913900
6	-1.02026800	-1.43801900	4.60540800
1	1.15047500	-1.50340300	4.53056200
1	0.35864400	-3.09814200	4.36234700
1	-1.88651500	-1.96817600	4.17868800
1	-1.07077500	-1.53151800	5.70240700
1	-1.09646900	-0.36897300	4.35255800
8	-5.07809100	0.05915600	-0.29435000
8	-2.21280600	3.48582700	-1.85483800
7	-2.91905400	-0.27586100	0.20135300
7	-1.20746900	1.91559600	-0.61717000
6	-3.63517100	-1.35960700	0.91734600
6	-3.36838600	-2.75363400	0.38380300
6	-2.19134900	-3.50182900	0.47455100
6	-2.15577500	-4.78039200	-0.09411900
6	-3.28697100	-5.30246300	-0.73690700
6	-4.47120300	-4.55972500	-0.80716000
6	-4.50874000	-3.28171200	-0.24056300
6	-5.68649700	-2.33857700	-0.14893400
6	-5.13541900	-1.10028300	0.58023100
6	-3.79721300	0.42808400	-0.42260800
6	-2.27272400	2.30666200	-1.22186300
6	-0.84766400	3.99308400	-1.73985900
6	-0.82630200	5.39684100	-1.12267500
6	-0.49112500	5.15956300	0.33321400
6	-0.49005300	6.07980000	1.38600800
6	-0.11523400	5.65088700	2.66471100
6	0.25825100	4.31809000	2.88918600
6	0.25999600	3.39375900	1.83753700
6	-0.11872700	3.82639800	0.56296300
6	-0.21967000	3.00945900	-0.71356000
1	-3.40724300	-1.27912900	1.99114800
1	-1.31667600	-3.10070200	0.98964100
1	-1.24154700	-5.37627400	-0.03189600
1	-3.24782300	-6.30263200	-1.17688800
1	-5.35699800	-4.97811800	-1.29313900
1	-6.08942600	-2.05905700	-1.13594000
1	-6.51756800	-2.78890900	0.41744500
1	-5.74322900	-0.80818300	1.44602900
1	-0.40929800	3.94969700	-2.74585400
1	-0.05204700	6.00969800	-1.61418000
1	-1.78654600	5.91440200	-1.27421900
1	-0.77949000	7.12046600	1.21532100
1	-0.11359000	6.36176500	3.49548800
1	0.55053500	3.99780000	3.89278900
1	0.55326000	2.35573400	2.01472200
1	0.75346000	2.60450400	-1.02451300
6	-3.57889400	1.61198800	-1.29199100
6	-4.29270600	1.60126100	-2.66416900
6	-4.80521600	2.48781200	-1.59930400
1	-4.84059900	0.68622300	-2.90137100
1	-3.72600500	2.03795100	-3.48989800
1	-4.60873200	3.55829000	-1.67229300
1	-5.72272300	2.20598700	-1.08116300
1	1.97549400	0.29060100	0.19094700
6	5.17242800	-0.24226800	-0.25203000
6	4.47778200	0.26235500	1.94915300
6	5.62944500	-0.30651500	2.47655500
6	6.57713300	-0.85581500	1.60094400
6	6.35012500	-0.82558200	0.22693300
6	4.70817000	-0.06976900	-1.63029200
6	2.87069000	0.86530400	-2.88806900
6	3.50575400	0.46292800	-4.06989300
6	4.73978600	-0.20569400	-4.03089100
6	5.35303100	-0.47817500	-2.80593400
1	3.69262700	0.69545600	2.56991300
1	5.78137300	-0.31501300	3.55677700
1	7.49269700	-1.30423900	1.99397500
1	7.07345700	-1.24060300	-0.47611600
1	1.90820500	1.38319600	-2.94561000
1	3.03789200	0.67094900	-5.03630200
1	5.22282700	-0.51275800	-4.96204400
1	6.31467300	-0.99694100	-2.77245000
5	3.02872600	0.91538000	-0.14211000
1	2.85790100	2.07643600	0.19586800
7	4.26498000	0.28592200	0.62144300
6	3.46320200	0.60796000	-1.64383000
TS-SR-5h-L3
E:	-4749.621081	G:	-4748.966894
29	-1.17334900	-0.01914700	0.19720400
6	0.38640400	-0.71050300	1.05797200
6	1.21956200	-1.82692700	0.62615900
6	2.16259600	-2.45888700	1.47629200
6	1.08838600	-2.31273400	-0.69761400
6	2.91922000	-3.53811800	1.02611500
1	2.29431300	-2.10279200	2.50007100
6	1.85022400	-3.38751800	-1.14895500
1	0.37123200	-1.82867100	-1.36413400
6	2.76583700	-4.00433700	-0.28671200
1	3.63596900	-4.01881900	1.69658100
1	1.73132000	-3.75043600	-2.17267200
1	3.36232000	-4.85046800	-0.63796400
6	0.31140000	-0.37385900	2.50520100
8	0.54810900	0.70313500	3.02102700
8	-0.18202800	-1.42600900	3.19206300
6	-0.53100300	-1.24080800	4.58601800
6	-1.96780400	-0.78501900	4.74746500
1	0.17034900	-0.52372000	5.03458500
1	-0.37200000	-2.22811200	5.04251500
1	-2.66722900	-1.50457400	4.29291000
1	-2.20866100	-0.70772400	5.82017000
1	-2.12868500	0.20441800	4.29166800
8	-5.17975400	-0.76188600	-0.97640200
8	-2.64265700	2.95349400	-2.38795200
7	-3.14011200	-0.67277700	-0.05238300
7	-1.65639300	1.69762400	-0.81963200
6	-3.83320600	-1.75694700	0.68565800
6	-3.27194600	-3.14610800	0.45493400
6	-2.05737200	-3.67155100	0.90415900
6	-1.72975800	-4.99340400	0.58028000
6	-2.61136500	-5.77746200	-0.17682100
6	-3.83671200	-5.25562500	-0.60722100
6	-4.16606400	-3.93533400	-0.28471500
6	-5.44849000	-3.19568700	-0.58975100
6	-5.24972300	-1.80268600	0.03468300
6	-3.96312600	-0.20461100	-0.92371300
6	-2.62366000	1.83213000	-1.65548800
6	-1.44699900	3.72678600	-2.06321200
6	-1.80954100	5.14278000	-1.59701300
6	-1.72470000	5.07383400	-0.08808500
6	-2.08938500	6.04655600	0.84807200
6	-1.89544300	5.78762400	2.21009100
6	-1.33842700	4.57212700	2.63259000
6	-0.97043000	3.59618300	1.69839900
6	-1.17106100	3.85751300	0.33960500
6	-0.87563700	2.95197700	-0.84302000
1	-3.85090800	-1.49399000	1.75444700
1	-1.37856300	-3.06469100	1.50611600
1	-0.78261300	-5.41712900	0.92386600
1	-2.34517500	-6.80888000	-0.42334600
1	-4.53004200	-5.87670300	-1.18117900
1	-5.64487100	-3.10944900	-1.67091800
1	-6.32046500	-3.70410400	-0.14794000
1	-6.06226400	-1.52100500	0.71646800
1	-0.80710400	3.70940100	-2.95547200
1	-1.08527100	5.86872900	-2.00310500
1	-2.80267800	5.44217400	-1.96725500
1	-2.52163400	6.99707400	0.52307100
1	-2.17979800	6.54039000	2.95038500
1	-1.18985600	4.38466500	3.69945900
1	-0.53357900	2.65049300	2.02981700
1	0.19320300	2.71675800	-0.93270100
6	-3.73919000	0.88920700	-1.90393400
6	-4.07185400	0.57546400	-3.38174400
6	-4.97628200	1.45765200	-2.61448000
1	-4.38077300	-0.45255400	-3.58660900
1	-3.39686700	1.01866100	-4.11811000
1	-4.95099400	2.52970500	-2.81387900
1	-5.93411600	1.05816700	-2.27932700
1	1.54055300	0.58520800	0.62173200
6	4.79288800	0.55148000	0.97845800
6	3.55294500	1.51396100	2.74074300
6	4.60845800	1.32415600	3.62373500
6	5.78702100	0.72694800	3.15763000
6	5.88403300	0.33638400	1.82289200
6	4.64835200	0.25777300	-0.45145900
6	3.08958500	0.46296500	-2.25266500
6	4.01300900	-0.11910400	-3.12725300
6	5.26221700	-0.50956500	-2.62853600
6	5.60368700	-0.32977000	-1.28759200
1	2.60380300	1.95844200	3.03924700
1	4.50575200	1.64402900	4.66154200
1	6.62948800	0.57103300	3.83538800
1	6.79181700	-0.12366200	1.43043800
1	3.76671100	-0.26838700	-4.17886200
1	6.58326700	-0.63655900	-0.91785300
5	2.56130300	1.28901700	0.32377000
1	2.16546000	2.43853600	0.24795500
7	3.65235100	1.12917200	1.45604600
6	3.37073700	0.67186000	-0.90161700
17	1.52671000	0.93517800	-2.91458100
17	6.42062100	-1.23847600	-3.72284700
TS-SS-11-L3
E:	-3830.420933	G:	-3829.745219
29	-0.89158900	0.07493600	0.14340800
6	0.70014400	-0.90155800	0.51033900
6	1.30972300	-1.94365500	-0.30332400
6	2.33512300	-2.79976900	0.17473700
6	0.85914400	-2.12517200	-1.63497200
6	2.86694900	-3.79800900	-0.63771300
1	2.71075100	-2.68003800	1.19240100
6	1.39550500	-3.11997500	-2.44797400
1	0.06733600	-1.47274400	-2.01154200
6	2.40032600	-3.95986000	-1.94935600
1	3.65282100	-4.45232400	-0.25247100
1	1.03024100	-3.24901700	-3.46965200
1	2.82088400	-4.74427600	-2.58417900
6	0.94857000	-0.87253800	1.97907200
8	1.36138800	0.06366600	2.63473600
8	0.51735100	-2.02167300	2.53982500
6	0.47993500	-2.08179800	3.98528500
6	-0.04985000	-3.43946100	4.38695100
1	-0.15956400	-1.26486600	4.35691300
1	1.49666100	-1.90915600	4.37120100
1	0.59673100	-4.24672500	4.00811500
1	-0.07940300	-3.51040500	5.48576000
1	-1.07040600	-3.60060700	4.00511700
8	-5.11886100	-0.03587000	-0.11095400
8	-2.44089100	3.53963000	-1.67174700
7	-2.92799400	-0.32432700	0.25622000
7	-1.33076400	1.96302300	-0.53601100
6	-3.57375000	-1.45626600	0.96468600
6	-3.30431900	-2.81904700	0.35682300
6	-2.10443800	-3.53563300	0.34242800
6	-2.07067600	-4.78848200	-0.28098000
6	-3.22584800	-5.31648600	-0.87445100
6	-4.43148100	-4.60635400	-0.83959600
6	-4.46731400	-3.35420300	-0.21785500
6	-5.66197000	-2.45155600	-0.01048700
6	-5.09714900	-1.22438100	0.72608300
6	-3.85803600	0.37760000	-0.28969400
6	-2.43451000	2.33817000	-1.07910900
6	-1.08993400	4.08963300	-1.59740000
6	-1.08612600	5.47017200	-0.92939700
6	-0.66875900	5.19356500	0.49794000
6	-0.64141400	6.07714400	1.58126400
6	-0.18760100	5.61735900	2.82307400
6	0.23766400	4.29052900	2.98060600
6	0.21329000	3.40252800	1.89838800
6	-0.24386800	3.86621900	0.66088700
6	-0.38333400	3.09144200	-0.63802200
1	-3.28552100	-1.41516600	2.02616100
1	-1.21040700	-3.13017800	0.81919900
1	-1.13899600	-5.35971200	-0.29991900
1	-3.18812300	-6.29657700	-1.35760300
1	-5.33473100	-5.03034900	-1.28705100
1	-6.14179300	-2.14974400	-0.95556600
1	-6.43781900	-2.94746900	0.59487400
1	-5.65876200	-0.97526400	1.63549800
1	-0.69645900	4.09874500	-2.62275100
1	-0.36106100	6.12924000	-1.43585300
1	-2.07091700	5.95615200	-1.01295200
1	-0.97102800	7.11307900	1.46253900
1	-0.16406800	6.29939300	3.67734600
1	0.59197600	3.94594100	3.95572500
1	0.54661500	2.36909300	2.02548100
1	0.58536700	2.72814300	-1.00962800
6	-3.72011900	1.60363600	-1.11626900
6	-4.50404800	1.62822600	-2.44940400
6	-4.98672000	2.45194800	-1.32215600
1	-5.03626700	0.70694000	-2.69781200
1	-3.99568400	2.11783000	-3.28337100
1	-4.82635900	3.53027200	-1.35825900
1	-5.86687800	2.11931600	-0.77050000
1	1.98161800	0.39192200	0.13721200
6	5.23947700	-0.07573300	-0.30402400
6	4.68740300	0.34902600	2.00979900
6	5.91249100	-0.21946200	2.37924400
6	6.80118900	-0.71269400	1.40913500
6	6.46994000	-0.64553500	0.05467900
6	4.69622000	0.09618500	-1.65251400
6	2.78186900	0.98010200	-2.71343600
6	3.27744900	0.64565700	-3.96597100
6	4.52743400	0.01471200	-4.05100600
6	5.24423600	-0.26176000	-2.88953300
1	4.00490100	0.71795000	2.77954700
1	6.18523700	-0.28079900	3.43676600
1	7.75459600	-1.15046900	1.71597600
1	7.15802300	-1.02719400	-0.70422100
1	1.81851900	1.47517100	-2.57694100
1	2.69481600	0.87749100	-4.85849700
1	4.93970100	-0.25703500	-5.02561500
1	6.21969000	-0.74848100	-2.92761600
5	3.05625400	1.01970800	-0.09772700
1	2.79564400	2.20564800	0.04050100
6	4.33035900	0.43440300	0.65643500
7	3.47675700	0.70777900	-1.59573500
TS-SS-5h-L3
E:	-4749.616202	G:	-4748.962074
29	-1.29225200	0.01538200	0.14584300
6	0.39403700	-0.76685700	0.59260900
6	1.07746700	-1.85768600	-0.09551500
6	2.21506200	-2.51697700	0.43582400
6	0.58321500	-2.29254900	-1.34960100
6	2.81397900	-3.57103100	-0.24960800
1	2.62748000	-2.19697200	1.39457500
6	1.18402200	-3.34575500	-2.03592700
1	-0.29778800	-1.79549100	-1.76299300
6	2.30076100	-3.98762200	-1.48587500
1	3.68734800	-4.07116600	0.17621400
1	0.78163700	-3.67348500	-2.99752300
1	2.77321400	-4.81597900	-2.02050200
6	0.61776300	-0.56288900	2.05350000
8	0.85991800	0.48748100	2.61178300
8	0.37098300	-1.70615200	2.72991900
6	0.33123500	-1.62056000	4.17351300
6	0.05198600	-3.00125600	4.72248100
1	-0.44822700	-0.89775900	4.46453500
1	1.29626800	-1.22630000	4.52801800
1	0.83403600	-3.71521500	4.41935600
1	0.03316000	-2.96009200	5.82305700
1	-0.92224000	-3.38205800	4.37748800
8	-5.44920700	-0.59288200	-0.24247200
8	-3.17257000	3.19868700	-1.84888300
7	-3.26589600	-0.59371200	0.26091700
7	-1.91118700	1.82206700	-0.61438000
6	-3.83025300	-1.70701400	1.06403100
6	-3.35419200	-3.09100000	0.67027400
6	-2.09333300	-3.65917200	0.87225100
6	-1.86473900	-4.97090800	0.43972400
6	-2.88773800	-5.70219200	-0.17979600
6	-4.15510900	-5.13725700	-0.36353700
6	-4.38620000	-3.82730400	0.06810500
6	-5.68121600	-3.04858700	0.02486800
6	-5.34427200	-1.70145200	0.69063900
6	-4.23223600	-0.05830200	-0.39929000
6	-3.02255600	2.02035100	-1.23188900
6	-1.93473300	3.95677300	-1.68857200
6	-2.20057100	5.31961100	-1.03635200
6	-1.82999000	5.11841600	0.41637000
6	-2.00538900	6.00063000	1.48691000
6	-1.54744600	5.62908300	2.75646300
6	-0.91489700	4.39319500	2.95331400
6	-0.73617500	3.50666400	1.88436900
6	-1.20352700	3.87948100	0.62035100
6	-1.14393700	3.08506500	-0.67243300
1	-3.64119600	-1.49701400	2.12804500
1	-1.30050700	-3.09434000	1.36601500
1	-0.88368600	-5.42839800	0.59105700
1	-2.69785900	-6.72667100	-0.51129100
1	-4.95570300	-5.71763300	-0.83046000
1	-6.04688900	-2.88915200	-1.00289900
1	-6.48413300	-3.56961800	0.57025100
1	-6.00814600	-1.46445500	1.53150800
1	-1.47862300	4.02941500	-2.68499400
1	-1.56563500	6.09027000	-1.50474900
1	-3.24554000	5.63435500	-1.18457900
1	-2.49275500	6.96801800	1.33658800
1	-1.68095800	6.31051500	3.60108500
1	-0.55636600	4.11953100	3.94921400
1	-0.23636400	2.54667000	2.04034200
1	-0.10917900	2.87595100	-0.97696400
6	-4.17563700	1.09468700	-1.33555600
6	-4.77552500	0.87633300	-2.74497000
6	-5.51467100	1.70691700	-1.77117300
1	-5.12795900	-0.13661100	-2.95496700
1	-4.24262600	1.36679900	-3.56332900
1	-5.51490500	2.78939900	-1.90421600
1	-6.39966400	1.28591400	-1.29292000
1	1.52501000	0.52540500	0.11770500
6	4.52928700	0.24679500	-1.23675000
6	4.70079800	0.96126200	1.04096100
6	6.02864500	0.52011100	1.07973100
6	6.58519100	-0.06545900	-0.06456400
6	5.85228200	-0.20873200	-1.24254600
6	3.59217200	0.22422500	-2.36357500
6	1.37992500	0.86616500	-2.86385500
6	1.51397500	0.42206000	-4.17274600
6	2.73325000	-0.13789300	-4.57750600
6	3.78282100	-0.24138100	-3.66678500
1	6.62413400	0.63393900	1.98609300
1	6.30407900	-0.65577500	-2.12924300
1	0.45624100	1.30706200	-2.48665000
1	0.67499700	0.51629200	-4.86348100
1	2.86198700	-0.49172500	-5.60297000
1	4.74281400	-0.67252800	-3.95370300
5	2.41183800	1.22554800	-0.47655400
1	2.06101100	2.38453500	-0.34969400
6	3.91004700	0.83060000	-0.10446500
7	2.39863500	0.76962000	-1.99204300
17	4.04616200	1.71121100	2.48557100
17	8.24703300	-0.61908700	-0.01112100
